# Supplementary material for: Quantitative Profiling of Bile Acids in Feces of Humans and Rodents by Ultra-High-Performance Liquid Chromatography–Quadrupole Time-of-Flight Mass Spectrometry
Source: Metabolites. 2022 Jul 11;12(7):633. doi: 10.3390/metabo12070633 (PMC9323729; doi:10.3390/metabo12070633)
Supplement: Supplementary file 1 [file metabolites-12-00633-s001.zip]

Archive with 1 entries (1 files):
- metabolites-1771551-supplementary.pdf
